# Supplementary material for: Reconnecting Brain Networks After Stroke: A Scoping Review of Conventional, Neuromodulatory, and Feedback-Driven Rehabilitation Approaches
Source: Brain Sci. 2025 Nov 12;15(11):1217. doi: 10.3390/brainsci15111217 (PMC12651463; doi:10.3390/brainsci15111217)
Supplement: Supplementary file 1 [file brainsci-15-01217-s001.zip]

Archive with 2 entries (2 files):
- Supplement Table S1.xlsx
- Supplement Table S2_DataExtraction.xlsx
