# Supplementary material for: Reconnecting Brain Networks After Stroke: A Scoping Review of Conventional, Neuromodulatory, and Feedback-Driven Rehabilitation Approaches
Source: Brain Sci. 2025 Nov 12;15(11):1217. doi: 10.3390/brainsci15111217 (PMC12651463; doi:10.3390/brainsci15111217)
Supplement: Supplementary file 1 [file brainsci-15-01217-s001.zip › Supplement Table S1.xlsx]

## Sheet: RoB 2 (RCTs)
ID	Study (Author, Year; brief description)	Outcome family / primary outcomes	Overall RoB 2 judgement	R1 Randomization process	R2 Deviations from intended interventions	R3 Missing outcome data	R4 Measurement of the outcome	R5 Selection of the reported result	Notes (succinct rationale)
1	Yin 2020 — rTMS + CACT vs CACT	Cognitive (MoCA, VST, RBMT, MBI; rs-fMRI)	Some concerns	Some concerns	Some concerns	Some concerns	Some concerns	Some concerns	Manuscript identifies this as a randomized clinical trial but does not provide allocation concealment, blinding, or preregistration details; defaulted to 'Some concerns' across domains pending full paper/CONSORT.
3	Middag‑van Spanje 2024 — α‑tACS add‑on to neglect training	Cognitive/Spatial attention (neglect tasks; EEG α sync)	Some concerns	Some concerns	Some concerns	Low	Some concerns	Some concerns	Randomized trial per manuscript; without reporting details here, risk set to 'Some concerns' except missing data judged 'Low' absent red flags.
19	Ramos‑Murguialday 2019 — BMI + PT vs control (long‑term follow‑up of RCT)	Motor (cFMA, MAL, GAS; fMRI/EEG)	Some concerns	Some concerns	Some concerns	Some concerns	Low	Some concerns	Follow-up paper for prior RCT; manuscript summary lacks details on allocation concealment, handling of deviations, and preregistration.
23	Chen 2024 — CACT vs tDCS vs CACT+tDCS vs control	Cognitive (MoCA; TCD cerebrovascular measures)	Some concerns	Some concerns	Some concerns	Low	Some concerns	Some concerns	Four-arm RCT in manuscript; absent explicit methodology here, assigned 'Some concerns' in most domains; missing-data risk 'Low' absent red flags.
18	Chen 2023 — Cerebellar vermis iTBS (protocol)	Protocol (no outcomes)	N/A	N/A	N/A	N/A	N/A	N/A	Protocol only; RoB 2 is applied to completed trial results, so domains are not assessed here.
