# Supplementary material for: Reconnecting Brain Networks After Stroke: A Scoping Review of Conventional, Neuromodulatory, and Feedback-Driven Rehabilitation Approaches
Source: Brain Sci. 2025 Nov 12;15(11):1217. doi: 10.3390/brainsci15111217 (PMC12651463; doi:10.3390/brainsci15111217)
Supplement: Supplementary file 1 [file brainsci-15-01217-s001.zip › Supplement Table S2_DataExtraction.xlsx]

## Sheet: S2_DataExtraction
ID	First_author	Year	Participants	Design	Stroke_phase	Intervention_modality	Intervention_protocol	Minutes_per_session	Sessions_per_week	Total_sessions	Timing	Comparator	Connectivity_modality	Connectivity_metric	Target_networks	Baseline_connectivity_pattern	Post_intervention_change	Clinical_outcomes	Clinical_effect	Reported_statistics	Follow_up	DOI	DOI_link	Country_or_Setting	Notes	Eligibility_note	S1_RoB_location
1	Yin	2020	34 (rTMS 16M/2F; no-stim 16M/2F; ~57y)	RCT, cognitive	Subacute/Chronic (NR)	rTMS + CACT	10 Hz rTMS (L-DLPFC) + CACT, 4 weeks	NR	NR	NR	Concurrent	Control group (no stim)	rs-fMRI	ALFF; FC (Fisher-z)	DMN (MPFC–hippocampus)	↓ DMN MPFC–hippocampus coupling	↑ ALFF (L-MPFC), ↑ FC (R-MPFC→rACC); correlated with MoCA & VST	MoCA, VST, RBMT, MBI	Improved cognition and ADL	p-values reported (see paper)	NR	10.3389/fncir.2020.563777	https://doi.org/10.3389/fncir.2020.563777	NR	NR	Included as per manuscript summary table.	Risk of bias appraisals (ROBINS-I/RoB2) moved to Supplement S1.
2	Qin	2023	49 (31M/18F; ~59y)	Non-randomized (NR)	Subacute/Chronic (NR)	rTMS + rPMS	1 Hz rTMS + 10 Hz rPMS, 8 weeks	NR	NR	NR	Concurrent	NR	rs-fMRI	ALFF (regional)	Motor/cerebellar (SMA, MFG, cerebellum)	Reticulospinal ↑ excitability; ↓ inhibition	↑ ALFF (rSMA, rMFG, rCerebellum); ↓ ALFF (rPCG, lPrCG)	MAS, FMA-UE, MBI	↓ spasticity; ↑ motor function	p-values reported	NR	10.3389/fnhum.2023.992424	https://doi.org/10.3389/fnhum.2023.992424	NR	NR	Included as per manuscript summary table.	Risk of bias appraisals (ROBINS-I/RoB2) moved to Supplement S1.
3	Middag-van Spanje	2024	22 (16M/6F; median ~61y)	Randomized trial (add-on)	Chronic (neglect)	tACS + visual scanning training	10 Hz tACS + VST, 6 weeks	NR	NR	NR	Concurrent	Neglect training only	EEG (implied)/Behavior	Alpha synchronization (unitless)	Attention (spatial, DAN)	Lateralized attention disruption	↑ Alpha synchronization; improved contralesional detection	Neglect tests (SCT,CVDT,MLBT-d,SLBT,CBS,SNQ)	Reduced neglect	Reported	NR	10.1093/braincomms/fcae287	https://doi.org/10.1093/braincomms/fcae287	NR	NR	Included as per manuscript summary table.	Risk of bias appraisals (ROBINS-I/RoB2) moved to Supplement S1.
4	Chen	NR	5 (3M/2F; 47–77y)	Pilot	Chronic	tDCS + PT/OT	Bihemispheric tDCS (1.5 mA) + PT/OT, 2 weeks	NR	NR	NR	Concurrent	NR	rs-fMRI	FC (Fisher-z)	Motor (M1/PM/SMA)	↓ Interhemispheric motor connectivity	↑ Ipsilesional motor → contralesional premotor & precuneus connectivity; ↑ motor function	UE-FM	Improved	NR	NR	NR	https://doi.org/NR	NR	Likely small single-centre; DOI NR in manuscript table	Small pilot; DOI not specified in manuscript summary — verify citation in reference list.	Risk of bias appraisals (ROBINS-I/RoB2) moved to Supplement S1.
5	Sinha	2021	23 (13M/10F; ~62y)	Interventional	Chronic	EEG-BCI + FES	~15 sessions; motor imagery BCI paired with FES	NR	NR	~15	Concurrent	Sham/control (NR)	rs-fMRI / EEG	Motor network rs-FC; M1–M1 (Fisher-z)	SMN (M1–M1)	↓ Interhemispheric M1 connectivity	↑ M1–M1 rs-FC; broader motor network ↑; clinical gains	ARAT, 9HPT, SIS, BI	Improved mobility/ADL	Reported	NR	10.3389/fnins.2021.670953	https://doi.org/10.3389/fnins.2021.670953	NR	NR	Included as per manuscript summary table.	Risk of bias appraisals (ROBINS-I/RoB2) moved to Supplement S1.
6	Mekbib	2020	8 stroke; 13 HC (~57y)	Interventional + HC	Subacute	VR Limb-Mirroring + conventional	1 h/day, 2 weeks	60	5	10	Concurrent	Conventional only (NR)	rs-fMRI	M1–M1 rs-FC (Fisher-z)	SMN (M1–M1)	Bilateral M1 connectivity disrupted	↑ Interhemispheric M1 connectivity; correlated with FM-UE gains	FM-UE	Improved	Reported	NR	10.1007/s13311-020-00882-x	https://doi.org/10.1007/s13311-020-00882-x	NR	NR	Included as per manuscript summary table.	Risk of bias appraisals (ROBINS-I/RoB2) moved to Supplement S1.
7	Wittenberg	2003	13 (12M/1F; 44–81y)	Interventional	Chronic	Intensive robotic vs conventional	6–12 weeks (upper limb)	NR	NR	NR	Concurrent	Conventional therapy	TMS/BOLD MRI	M1–PMd connectivity; activation maps	SMN	Affected M1–PMd changes	↑ M1–PMd connectivity; motor outcomes improved	FM; WMFT	Improved	Reported	NR	10.1177/0888439002250456	https://doi.org/10.1177/0888439002250456	NR	Constraint-induced mapping/activation study	Included as per manuscript summary table.	Risk of bias appraisals (ROBINS-I/RoB2) moved to Supplement S1.
8	Fan	2015	10 (8M/2F; ~52y)	Interventional	Chronic	Robot-assisted bilateral arm therapy	4 weeks	NR	NR	NR	Concurrent	NR	rs-fMRI	M1–M1 rs-FC (Fisher-z)	SMN (M1–M1)	↓ Interhemispheric SMC connectivity	↑ M1–M1 rs-FC; improved FMA, WMFT, ADLs	FMA-UE, WMFT, FIM	Improved	Reported	NR	10.3389/fnhum.2015.00546	https://doi.org/10.3389/fnhum.2015.00546	NR	NR	Included as per manuscript summary table.	Risk of bias appraisals (ROBINS-I/RoB2) moved to Supplement S1.
9	Hu	2021	19 stroke (~54y), 11 HC	Pilot	Chronic	MI-BCI ± tDCS	1 mA tDCS, ~2 weeks	NR	NR	~10–15	Concurrent	MI-BCI only vs MI-BCI+tDCS	rs-fMRI	ALFF; ReHo; FC	SMN, DMN	SMN disrupted; DMN disruptions	MI-BCI only: ↑ ALFF in contralesional SMN; ↓ ALFF/ReHo in posterior DMN; ↑ FMA	FMA	Improved	Reported	NR	10.3389/fnhum.2021.692304	https://doi.org/10.3389/fnhum.2021.692304	NR	NR	Included as per manuscript summary table.	Risk of bias appraisals (ROBINS-I/RoB2) moved to Supplement S1.
10	Wada	2019	9 (6M/3F; ~64y)	Interventional	Chronic	Neurofeedback (DMB-based) + conventional	14 days	NR	NR	NR	Concurrent	Conventional baseline	EEG	ERD strength (alpha/mu %)	Motor cortical networks	Impaired motor cortical connectivity → weaker ERD	~22.9% ↑ ERD strength; spasticity improved	Spasticity; physio data	Improved	Reported	NR	10.14326/abe.8.53	https://doi.org/10.14326/abe.8.53	NR	NR	Included as per manuscript summary table.	Risk of bias appraisals (ROBINS-I/RoB2) moved to Supplement S1.
11	Sebastián-Romagosa	2020	32 HC (42y), 34 stroke (65y)	Observational + interventional subset	Mixed	MI-BCI: VR avatar + FES	~25 sessions (reported in study)	NR	NR	~25	Concurrent	NR	EEG	BSI, Laterality Coefficient (unitless)	SMN bilateral symmetry	Lateralization asymmetry → motor deficits	↑ Symmetry (BSI, LC); correlated with FMA/function	FMA; BBT; 9HPT	Improved/Correlated	Reported	NR	10.3389/fnins.2020.00582	https://doi.org/10.3389/fnins.2020.00582	NR	Biomarker-focused	Biomarker/observational focus; interventional subset may be limited.	Risk of bias appraisals (ROBINS-I/RoB2) moved to Supplement S1.
12	Phang	2024	10 (6M/4F; 39–80y)	Observational task-based	Chronic	BCI lower-limb tasks (prep/execution)	17 min sessions (classification)	17	NR	NR	During task	NR	EEG	PFCC strength; MRCP timing	Parieto-frontocentral connectivity	PFCC disconnection	↑ PFCC strength on hemiplegic side; recovery marker	IMU/classifier accuracy	Associated improvements	Reported	NR	10.1186/s12984-024-01330-z	https://doi.org/10.1186/s12984-024-01330-z	NR	Lower-limb focus	Included as per manuscript summary table.	Risk of bias appraisals (ROBINS-I/RoB2) moved to Supplement S1.
13	Li	2023	7 (5 HC, 2 stroke)	Method development		EEG–EMG graph model	Isometric push/pull; SPMI; GNN model	NR	NR	NR			EEG–EMG	SPMI/CMC-derived; GNN accuracy	Cortico-muscular connectivity	Traditional CMC inadequate	GNN accuracy 88.9%; robust connectivity measure	Accuracy	Method metric ↑	Reported	NR	10.3389/fnins.2023.1125230	https://doi.org/10.3389/fnins.2023.1125230	NR	NR	Methods paper with 2 stroke subjects (primarily methods/healthy).	Risk of bias appraisals (ROBINS-I/RoB2) moved to Supplement S1.
14	Gangemi	2023	30 (15 Exp/15 Ctrl; M=20 F=10; ≈58y)	Quasi-randomized	Chronic	Neurocognitive VR training (2D/3D)	Per protocol (trial)	NR	NR	NR	Concurrent	Conventional comparator	EEG	θ, α, β power (band power)	Executive/visual networks	Reduced α/β power	↑ α (occipital) and ↑ β (frontal); neurocognitive improvements	Clinical battery (trial)	Improved	Reported	NR	10.3390/biomedicines11123225	https://doi.org/10.3390/biomedicines11123225	NR	NR	Included as per manuscript summary table.	Risk of bias appraisals (ROBINS-I/RoB2) moved to Supplement S1.
15	Ray	2020	30 (18M/12F; ~50y)	Observational biomarker study	Chronic	BMI + physiotherapy	Several weeks	NR	NR	NR	Concurrent	NR	EEG	SMR; ERD (alpha/mu)	SMN oscillations	Interhemispheric inhibition; ↓ α desync	↑ α desync ipsilesional; correlated with recovery	cFMA; ERD indices	Improved/Correlated	Reported	6-month follow-up in cohort	10.1002/hbm.24876	https://doi.org/10.1002/hbm.24876	NR	NR	Included as per manuscript summary table.	Risk of bias appraisals (ROBINS-I/RoB2) moved to Supplement S1.
16	Phang	2023	11 (mean age ~25y; BCI performance)	Experimental	NA (healthy/BCI)	Bipedal motor-prep BCI + neurofeedback	Session-based	NR	NR	NR	During task	NR	EEG	Frontoparietal α connectivity	Frontoparietal network	↓ Frontoparietal α → poor classification	Lowering α improved BCI performance; ↑ synchronization	BCI accuracy	Improved	Reported	NR	10.1109/TNSRE.2022.3217298	https://doi.org/10.1109/TNSRE.2022.3217298	NR	BCI methods relevance	Healthy BCI methods paper; included for network mechanism context (not clinical stroke).	Risk of bias appraisals (ROBINS-I/RoB2) moved to Supplement S1.
17	Carino-Escobar	2019	9 (5M/4F; 43–85y)	Interventional (longitudinal)	Chronic	BCI + robotic hand orthosis	4 weeks	NR	NR	NR	Concurrent	Sham/control (NR)	EEG	α, β ERD/ERS	SMN oscillations	β-band disruptions	↑ β power; correlated with FMA-UE; cortical activation	FMA-UE	Improved	Reported	NR	10.1155/2019/7084618	https://doi.org/10.1155/2019/7084618	NR	NR	Included as per manuscript summary table.	Risk of bias appraisals (ROBINS-I/RoB2) moved to Supplement S1.
18	Chen	2023	46 (18–65y)	RCT protocol	Subacute	Cerebellar vermis iTBS + PT	3 weeks	NR	NR	NR	Priming + practice	Sham iTBS	fNIRS/sEMG (planned)	SMA excitability proxies	Cerebello-cortical	Vermis–cortical disruption (hypothesis)	Protocol; outcomes pending	BBS; TIS; FMA-LE; BI	NA (protocol)			10.1136/bmjopen-2022-066356	https://doi.org/10.1136/bmjopen-2022-066356	NR	Protocol included in review scope	Protocol only; outcomes pending — keep in scope as planned interventional design.	Risk of bias appraisals (ROBINS-I/RoB2) moved to Supplement S1.
19	Ramos-Murguialday	2019	28 (18–80y)	RCT + long-term follow-up	Chronic	BMI + physiotherapy	1 h BMI + 1 h PT/day, 4 weeks	120	5	20	Concurrent	Sham BMI + PT	EEG/fMRI	LI; fMRI activation; CMC	SMN interhemispheric	↓ M1–M1 connectivity	↑ M1–M1 connectivity; ↑ function; some effects not sustained at 6 mo	cFMA; GAS; MAL; Ashworth	Improved (some durability limits)	Reported	6 months	10.1177/1545968319827573	https://doi.org/10.1177/1545968319827573	NR	NR	Included as per manuscript summary table.	Risk of bias appraisals (ROBINS-I/RoB2) moved to Supplement S1.
20	Cheng	2024	10 (4M/6F; ~52y)	Interventional (synchronized fNIRS+sEMG)	Subacute/Chronic (NR)	Robot-assisted hand therapy	Per protocol	NR	NR	NR	Concurrent	NR	fNIRS + sEMG	HbO changes; muscle synergy	Prefrontal & SMC	NR (baseline pattern not detailed)	↑ Prefrontal & SMC HbO; improved muscle synergy/activation	MSS; sEMG metrics	Improved	Reported	NR	10.3389/fmed.2024.1411616	https://doi.org/10.3389/fmed.2024.1411616	NR	NR	Included as per manuscript summary table.	Risk of bias appraisals (ROBINS-I/RoB2) moved to Supplement S1.
21	Li (Min)	2023	8 (M=8; ~24.5y) (methods study)	Experimental (healthy)		Exoskeleton hand + fingertip haptics	Per protocol	NR	NR	NR	Concurrent		ERP/EEG	P300 amplitude; activation	Sensorimotor/cognitive	Disrupted motor–perception loop (hypothesis)	↑ P300 amplitude; stronger M1/PM/S1 activation	RT/Accuracy	Improved	Reported	NR	10.3389/fnins.2023.1149265	https://doi.org/10.3389/fnins.2023.1149265	NR	Methods relevance	Healthy methods study; relevance to sensorimotor networks; not stroke clinical.	Risk of bias appraisals (ROBINS-I/RoB2) moved to Supplement S1.
22	Ripollés	2016	20 stroke (~59y), 14 controls (~56y)	Interventional controlled	Chronic	Music-supported therapy	4 weeks	NR	NR	NR	Concurrent	Control group	fMRI	Auditory–motor rs-FC	Auditory–motor network (SMA–PRG, PAC–IFG)	↓ Auditory–motor connectivity	↑ Intrahemispheric connectivity; normalized network; motor/sensory/cognitive gains	ARAT; APS; BBT; 9HPT; Barthel; neuropsych	Improved	Reported	NR	10.1007/s11682-015-9498-x	https://doi.org/10.1007/s11682-015-9498-x	NR	NR	Included as per manuscript summary table.	Risk of bias appraisals (ROBINS-I/RoB2) moved to Supplement S1.
23	Chen	2024	72 (18–80y; 4 groups)	RCT	Subacute/Chronic (NR)	CACT, tDCS, CACT+tDCS (3 wks)	3 weeks; CACT ± tDCS	NR	NR	NR	Concurrent	Multiple arms	TCD (cerebrovascular) + cognition	CBFV, PI, BHI	Prefrontal/DMN–FP coupling (inferred)	↓ DMN–FP correlation	CACT+tDCS: ↑ cerebrovascular reactivity; ↑ bilateral prefrontal excitability; improved MoCA/IADL	MoCA; IADL; TCD indices	Improved	Reported	NR	10.1186/s12883-024-03613-3	https://doi.org/10.1186/s12883-024-03613-3	NR	Vascular + cognition	Included as per manuscript summary table.	Risk of bias appraisals (ROBINS-I/RoB2) moved to Supplement S1.

## Sheet: S2_References_DOI
ID	Reference (Author et al.)	Year	Title	Journal	DOI	DOI_link
1	Yin M. et al.	2020	Effects of rTMS on cognition and resting-state activity in stroke	Front. Neural Circuits	10.3389/fncir.2020.563777	https://doi.org/10.3389/fncir.2020.563777
2	Qin Y. et al.	2023	tMS + peripheral rPMS effects on spasticity and resting brain activity	Front. Hum. Neurosci.	10.3389/fnhum.2023.992424	https://doi.org/10.3389/fnhum.2023.992424
3	Middag-van Spanje M. et al.	2024	Alpha tACS as add-on to neglect training	Brain Communications	10.1093/braincomms/fcae287	https://doi.org/10.1093/braincomms/fcae287
4	Chen et al.	2016	Increased resting state connectivity between ipsilesional motor cortex and contralesional premotor cortex after transcranial direct current stimulation with physical therapy	Sci. Rep.	10.1038/srep23271	https://doi.org/10.1038/srep23271
5	Sinha A.M. et al.	2021	BCI + FES training post-stroke	Front. Neurosci.	10.3389/fnins.2021.670953	https://doi.org/10.3389/fnins.2021.670953
6	Mekbib D.B. et al.	2020	VR limb-mirroring therapy	Neurotherapeutics	10.1007/s13311-020-00882-x	https://doi.org/10.1007/s13311-020-00882-x
7	Wittenberg G.F. et al.	2003	Constraint-induced therapy mapping & activation	Neurorehabil. Neural Repair	10.1177/0888439002250456	https://doi.org/10.1177/0888439002250456
8	Fan Y.-T. et al.	2015	Neuroplastic changes after stroke rehab	Front. Hum. Neurosci.	10.3389/fnhum.2015.00546	https://doi.org/10.3389/fnhum.2015.00546
9	Hu M. et al.	2021	MI-BCI with/without tDCS	Front. Hum. Neurosci.	10.3389/fnhum.2021.692304	https://doi.org/10.3389/fnhum.2021.692304
10	Wada K. et al.	2019	BMI with ERD and proprioceptive feedback	Adv. Biomed. Eng.	10.14326/abe.8.53	https://doi.org/10.14326/abe.8.53
11	Sebastián-Romagosa M. et al.	2020	EEG biomarkers related to functional state	Front. Neurosci.	10.3389/fnins.2020.00582	https://doi.org/10.3389/fnins.2020.00582
12	Phang C.-R. et al.	2024	PFCC timing with MRCP in bipedal tasks	J. NeuroEng. Rehabil.	10.1186/s12984-024-01330-z	https://doi.org/10.1186/s12984-024-01330-z
13	Li H. et al.	2023	GNN for EEG-EMG BCI in stroke rehab	Front. Neurosci.	10.3389/fnins.2023.1125230	https://doi.org/10.3389/fnins.2023.1125230
14	Gangemi A. et al.	2023	VR cognitive training quasi-RCT	Biomedicines	10.3390/biomedicines11123225	https://doi.org/10.3390/biomedicines11123225
15	Ray A.M. et al.	2020	Brain oscillations as biomarker of recovery	Hum. Brain Mapp.	10.1002/hbm.24876	https://doi.org/10.1002/hbm.24876
16	Phang C.-R. et al.	2023	Frontoparietal dysconnection & BCI performance	IEEE TNSRE	10.1109/TNSRE.2022.3217298	https://doi.org/10.1109/TNSRE.2022.3217298
17	Carino-Escobar R.I. et al.	2019	BCI + robotic hand orthosis (longitudinal)	Neural Plast.	10.1155/2019/7084618	https://doi.org/10.1155/2019/7084618
18	Chen Y. et al.	2023	Cerebellar vermis iTBS protocol	BMJ Open	10.1136/bmjopen-2022-066356	https://doi.org/10.1136/bmjopen-2022-066356
19	Ramos-Murguialday A. et al.	2019	BMI in chronic stroke: RCT follow-up	Neurorehabil. Neural Repair	10.1177/1545968319827573	https://doi.org/10.1177/1545968319827573
20	Cheng C. et al.	2024	fNIRS + sEMG during robot-assisted hand therapy	Front. Med.	10.3389/fmed.2024.1411616	https://doi.org/10.3389/fmed.2024.1411616
21	Li M. et al.	2023	Exoskeleton + haptics; P300 changes	Front. Neurosci.	10.3389/fnins.2023.1149265	https://doi.org/10.3389/fnins.2023.1149265
22	Ripollés P. et al.	2016	Music-supported therapy promotes motor plasticity	Brain Imaging Behav.	10.1007/s11682-015-9498-x	https://doi.org/10.1007/s11682-015-9498-x
23	Chen Y. et al.	2024	CACT ± tDCS: cognition & vasomotor function	BMC Neurol.	10.1186/s12883-024-03613-3	https://doi.org/10.1186/s12883-024-03613-3

## Sheet: README_S2
Field	Notes
Purpose	Supplement S2 provides a complete data-extraction table for all included interventional/observational studies summarized in the scoping review (Table 2).
Scope	Risk of bias (ROBINS-I; RoB 2) has been moved to Supplement S1, as requested. S2 contains no RoB content.
Structure	Sheet 'S2_DataExtraction' (one row per study); Sheet 'S2_References_DOI' (clickable DOIs); this 'README_S2'.
Units/Conventions	Connectivity metrics are recorded as reported (e.g., rs-fMRI Fisher-z; EEG ERD %; coherence/PLV/PLI 0–1; CMC magnitude or Fisher-z). Where source papers did not report a value, entries are 'NR' (Not Reported).
Provenance	All entries were compiled from the manuscript’s study summaries and reference list; please verify any 'NR' values against the primary papers during proof.
QC checks	No blank rows; no placeholder rows. 'ID' corresponds to the study ordering used in the manuscript’s summary table.
